# Supplementary material for: Development of a Reflective Electrochromic Zinc-Ion Battery Device for Infrared Emissivity Control Using Self-Doped Polyaniline Films
Source: Polymers (Basel). 2025 Jul 31;17(15):2110. doi: 10.3390/polym17152110 (PMC12349100; doi:10.3390/polym17152110)
Supplement: Supplementary file 1 [file polymers-17-02110-s001.zip]

Archive with 1 entries (1 files):
- polymers-3768659-supplementary.pdf
